# Supplementary material for: COVID-19 Antibody Levels among Various Vaccination Groups, One-Year Antibody Follow-Up in Two University Hospitals from Western and Central Turkey
Source: Vaccines (Basel). 2024 Jan 7;12(1):59. doi: 10.3390/vaccines12010059 (PMC10819475; doi:10.3390/vaccines12010059)
Supplement: Supplementary file 1 [file vaccines-12-00059-s001.zip]

Archive with 1 entries (1 files):
- vaccines-2750659-supplementary.pdf
